# Supplementary material for: Efficacy of Lavage by Tube under Local Anesthesia versus Arthroscopic Treatment of Acute Septic Arthritis of Native Knee
Source: Diagnostics (Basel). 2023 Jan 19;13(3):371. doi: 10.3390/diagnostics13030371 (PMC9914019; doi:10.3390/diagnostics13030371)
Supplement: Supplementary file 1 [file diagnostics-13-00371-s001.zip]

Archive with 1 entries (1 files):
- diagnostics-2071104-supplementary.mp4
